# Supplementary material for: Imidacloprid disrupts larval molting regulation and nutrient energy metabolism, causing developmental delay in honey bee Apis mellifera
Source: eLife. 2024 Mar 11;12:RP88772. doi: 10.7554/eLife.88772 (PMC10928512; doi:10.7554/eLife.88772)
Supplement: Figure 1—source data 1. [file elife-88772-fig1-data1.csv]

	0.7	1.2	3.1	377	0 (Artificial food control)
12
12
12
12
24
24
24
24
24
24
24
36
48
48
72
96
96
96
96
96
96
96
96
96
96
96
96
96
96
96
96
96
96
96
96
96
96
96
96
96
96
96
96
96
96
96
96
96
96
96
96
96
96
96
96
96
96
96
96
96
96
96
96
96
96
96
96
96
96
96
96
96
96
96
96
96
96
96
96
96
96
96
96
96
96
96
96
96
96
96
96
96
96
96
96
96
12	1
12	1
12	1
12	1
12	1
12	1
24	1
24	1
24	1
36	1
36	1
48	1
48	1
48	1
48	1
48	1
48	1
48	1
48	1
60	1
60	0
72	0
72	0
96	0
96	0
96	0
96	0
96	0
96	0
96	0
96	0
96	0
96	0
96	0
96	0
96	0
96	0
96	0
96	0
96	0
96	0
96	0
96	0
96	0
96	0
96	0
96	0
96	0
96	0
96	0
96	0
96	0
96	0
96	0
96	0
96	0
96	0
96	0
96	0
96	0
96	0
96	0
96	0
96	0
96	0
96	0
96	0
96	0
96	0
96	0
96	0
96	0
96	0
96	0
96	0
96	0
96	0
96	0
96	0
96	0
96	0
96	0
96	0
96	0
96	0
96	0
96	0
96	0
96	0
96	0
96	0
96	0
96	0
96	0
96	0
96	0
24		1
24		1
24		1
24		1
24		1
24		1
24		1
24		1
48		1
48		1
48		1
48		1
48		1
60		1
60		1
60		1
60		1
72		1
96		0
96		0
96		0
96		0
96		0
96		0
96		0
96		0
96		0
96		0
96		0
96		0
96		0
96		0
96		0
96		0
96		0
96		0
96		0
96		0
96		0
96		0
96		0
96		0
96		0
96		0
96		0
96		0
96		0
96		0
96		0
96		0
96		0
96		0
96		0
96		0
96		0
96		0
96		0
96		0
96		0
96		0
96		0
96		0
96		0
96		0
96		0
96		0
96		0
96		0
96		0
96		0
96		0
96		0
96		0
96		0
96		0
96		0
96		0
96		0
96		0
96		0
96		0
96		0
96		0
96		0
96		0
96		0
96		0
96		0
96		0
96		0
96		0
96		0
96		0
96		0
96		0
96		0
12			1
12			1
24			1
24			1
36			1
36			1
36			1
36			1
48			1
48			1
48			1
48			1
48			1
96			0
96			0
96			0
96			0
96			0
96			0
96			0
96			0
96			0
96			0
96			0
96			0
96			0
96			0
96			0
96			0
96			0
96			0
96			0
96			0
96			0
96			0
96			0
96			0
96			0
96			0
96			0
96			0
96			0
96			0
96			0
96			0
96			0
96			0
96			0
96			0
96			0
96			0
96			0
96			0
96			0
96			0
96			0
96			0
96			0
96			0
96			0
96			0
96			0
96			0
96			0
96			0
96			0
96			0
96			0
96			0
96			0
96			0
96			0
96			0
96			0
96			0
96			0
96			0
96			0
96			0
96			0
96			0
96			0
96			0
96			0
96			0
96			0
96			0
96			0
96			0
96			0
96			0
96			0
96			0
96			0
96			0
96			0
12				1
12				1
12				1
12				1
12				1
12				1
24				1
24				1
24				1
36				1
36				1
36				1
48				1
48				1
48				1
48				1
48				1
48				1
48				1
60				1
60				1
72				1
72				1
96				0
96				0
96				0
96				0
96				0
96				0
96				0
96				0
96				0
96				0
96				0
96				0
96				0
96				0
96				0
96				0
96				0
96				0
96				0
96				0
96				0
96				0
96				0
96				0
96				0
96				0
96				0
96				0
96				0
96				0
96				0
96				0
96				0
96				0
96				0
96				0
96				0
96				0
96				0
96				0
96				0
96				0
96				0
96				0
96				0
96				0
96				0
96				0
96				0
96				0
96				0
96				0
96				0
96				0
96				0
96				0
96				0
96				0
96				0
96				0
96				0
96				0
96				0
96				0
96				0
96				0
96				0
96				0
96				0
96				0
96				0
96				0
96				0
12					1
12					1
12					1
12					1
12					1
12					1
12					1
12					1
24					1
24					1
24					1
24					1
24					1
36					1
36					1
36					1
36					1
36					1
96					0
96					0
96					0
96					0
96					0
96					0
96					0
96					0
96					0
96					0
96					0
96					0
96					0
96					0
96					0
96					0
96					0
96					0
96					0
96					0
96					0
96					0
96					0
96					0
96					0
96					0
96					0
96					0
96					0
96					0
96					0
96					0
96					0
96					0
96					0
96					0
96					0
96					0
96					0
96					0
96					0
96					0
96					0
96					0
96					0
96					0
96					0
96					0
96					0
96					0
96					0
96					0
96					0
96					0
96					0
96					0
96					0
96					0
96					0
96					0
96					0
96					0
96					0
96					0
96					0
96					0
96					0
96					0
96					0
96					0
96					0
96					0
96					0
96					0
96					0
96					0
96					0
96					0
