# Supplementary material for: Imidacloprid disrupts larval molting regulation and nutrient energy metabolism, causing developmental delay in honey bee Apis mellifera
Source: eLife. 2024 Mar 11;12:RP88772. doi: 10.7554/eLife.88772 (PMC10928512; doi:10.7554/eLife.88772)
Supplement: Figure 1—source data 2. [file elife-88772-fig1-data2.csv]

Width IMI	0	0.7	1.2	3.1	377
	4.5	5	5	5	2.5
	4.5	5	5	5	3.5
	4.5	5	5	5	4
	4.5	5	5	5	4
	4.5	5	5	5	4
	4.5	5	5	5	4
	5.5	5	5	5	4
	5.5	5	5	4.5	3
	5.5	5	5	4.5	3
	5.5	5	5	4.5	3
	5.5	5	4.5	4.5	3
	5	5	4.5	4.5	5
	5	5	4.5	4.5	5
	5	5	4.5	4.5	5
	5	5	4	4.5	5
	5	4.5	3.5	3.5	5
	5	4.5	3.5	3	5
	5	4.5	4.5	3	4.5
	5	4	4.5	4	4.5
	5	4	4.5	4	4.5
	5	4	4.5	4	4.5
	5	3.5	2.5	4	4.5
	5	4.5	3	4	4.5
	5	4.5	4	4	4
