# Supplementary material for: Imidacloprid disrupts larval molting regulation and nutrient energy metabolism, causing developmental delay in honey bee Apis mellifera
Source: eLife. 2024 Mar 11;12:RP88772. doi: 10.7554/eLife.88772 (PMC10928512; doi:10.7554/eLife.88772)
Supplement: Figure 1—source data 3. [file elife-88772-fig1-data3.csv]

Weight IMI	0	0.7	1.2	3.1	377
	0.21	0.19	0.18	0.18	0.14
	0.19	0.2	0.18	0.12	0.08
	0.19	0.21	0.18	0.13	0.17
	0.22	0.09	0.19	0.16	0.19
	0.18	0.17	0.04	0.15	0.13
	0.2	0.2	0.22	0.09	0.06
	0.18	0.2	0.09	0.06	0.05
	0.19	0.2	0.17	0.18	0.08
	0.2	0.2	0.06	0.13	0.18
	0.19	0.23	0.14	0.18	0.07
	0.19	0.17	0.21	0.16	0.06
	0.21	0.19	0.22	0.19	0.18
	0.21	0.2	0.18	0.2	0.2
	0.23	0.17	0.16	0.17	0.17
	0.2	0.19	0.2	0.14	0.14
	0.2	0.22	0.12	0.17	0.18
	0.21	0.15	0.21	0.14	0.1
	0.21	0.17	0.15	0.21	0.11
	0.19	0.16	0.1	0.1	0.16
	0.19	0.17	0.21	0.16	0.15
	0.21	0.14	0.12	0.16	0.15
	0.22	0.16	0.16	0.14	0.16
	0.19	0.19	0.18	0.16	0.16
	0.19	0.17	0.18	0.16	0.08
