# Supplementary material for: Imidacloprid disrupts larval molting regulation and nutrient energy metabolism, causing developmental delay in honey bee Apis mellifera
Source: eLife. 2024 Mar 11;12:RP88772. doi: 10.7554/eLife.88772 (PMC10928512; doi:10.7554/eLife.88772)
Supplement: Figure 1—source data 4. [file elife-88772-fig1-data4.csv]

	CK	CK	CK	CK	CK	CK	CK	CK	CK	CK	CK	IMI	IMI	IMI	IMI	IMI	IMI	IMI	IMI	IMI	IMI	IMI
1 day	17	17.28947	16.59583	13.19444	12.47059	16.17647	13.75	12.65217	18.2	11	14.63636	12.28571	16.375	14.20833	11.19565	12	14.70588	13.56522	13.42105	18.55556	13.63636	14.20833
2 day	24.91765	20.27778	26.13043	21.8125	16.57143	26.46154	27.36842	23.05556	26.6	16.94118	25.11111	24.52941	23.61111	24.88889	21.475	20.65385	20.72727	21.42105	23.23077	22.61111	19.53333	21.1
3 day	32.23333	32.66667	35.47826	36.5	30.11111	34.64286	36.05556	33.05882	33.45455	23.64286	37.375	29.73529	35.32353	36.3333	34.33333	35.25	30.84615	31.05556	30.34615	32.55556	28.28571	28.55556
