# Supplementary material for: Imidacloprid disrupts larval molting regulation and nutrient energy metabolism, causing developmental delay in honey bee Apis mellifera
Source: eLife. 2024 Mar 11;12:RP88772. doi: 10.7554/eLife.88772 (PMC10928512; doi:10.7554/eLife.88772)
Supplement: Figure 1—source data 5. [file elife-88772-fig1-data5.csv]

	CK	IMI
Cumulative feeding	24.71699	22.18347
	23.41131	25.10321
	26.06818	25.14352
	23.83565	22.33466
	19.71771	22.63462
	25.76029	22.0931
	25.72466	22.01394
	22.92218	22.33266
	26.08485	24.57407
	17.19468	20.48514
	25.70749	21.28796
