# Supplementary material for: Imidacloprid disrupts larval molting regulation and nutrient energy metabolism, causing developmental delay in honey bee Apis mellifera
Source: eLife. 2024 Mar 11;12:RP88772. doi: 10.7554/eLife.88772 (PMC10928512; doi:10.7554/eLife.88772)
Supplement: Figure 1—source data 6. [file elife-88772-fig1-data6.csv]

CK1	CK2	CK3	IMI1	IMI2	IMI3
144	168	168	168	168	168
168	168	168	192	192	168
168	168	168	192	192	168
192	192	168	192	192	192
192	192	168	192	192	192
192	192	168	192	216	192
192	192	192	192		192
192	192	192	192		192
192	192	192	192
192	192	192
192	192	192
192	192	192
192	192	192
192	192	192
192	192	192
192	192	192
	192	192
	192	216
