# Supplementary material for: Imidacloprid disrupts larval molting regulation and nutrient energy metabolism, causing developmental delay in honey bee Apis mellifera
Source: eLife. 2024 Mar 11;12:RP88772. doi: 10.7554/eLife.88772 (PMC10928512; doi:10.7554/eLife.88772)
Supplement: Figure 1—source data 8. [file elife-88772-fig1-data8.csv]

Instar	CK-1	CK-2	CK-3	Imidacloprid-1	Imidacloprid-2	Imidacloprid-3
2	1	1	1	1	1	1
3	0.95855	0.96875	0.95855	0.95855	0.95855	0.98958
4	0.96094	0.97656	0.95313	0.95312	0.92969	0.96875
5	0.9375	0.98125	0.9625	0.9	0.9125	0.94375
6	0.9375	0.96875	0.9375	0.91666	0.89583	0.94791
