# Supplementary material for: Imidacloprid disrupts larval molting regulation and nutrient energy metabolism, causing developmental delay in honey bee Apis mellifera
Source: eLife. 2024 Mar 11;12:RP88772. doi: 10.7554/eLife.88772 (PMC10928512; doi:10.7554/eLife.88772)
Supplement: Figure 2—source data 2. [file elife-88772-fig2-data2.csv]

	CK	CK	CK	IMI	IMI	IMI
Ace1	0.754857729	1.195619327	1.049522944	3.093974198	3.40721448	3.890261298
Ace2	0.871570987	1.21972351	0.908705502	0.942578318	1.25346616	0.808661326
Alphα1	1.001081746	1.167456217	0.831462036	0.863606692	1.222140366	0.91675215
Alphα2	0.97168434	1.041378515	0.986937145	1.945981251	1.924931059	1.749838635
