# Supplementary material for: Imidacloprid disrupts larval molting regulation and nutrient energy metabolism, causing developmental delay in honey bee Apis mellifera
Source: eLife. 2024 Mar 11;12:RP88772. doi: 10.7554/eLife.88772 (PMC10928512; doi:10.7554/eLife.88772)
Supplement: Figure 3—source data 1. [file elife-88772-fig3-data1.csv]

	CK	CK	CK	IMI	IMI	IMI
Vg	0.722191207	1.290788555	0.987020237	6.017236567	8.87320307	6.467062107
Br-c	1.007045966	0.862885375	1.130068659	0.693136101	0.498189478	0.619419605
JHAMT	0.832242095	1.288225253	0.879532652	0.2643353	0.119113101	0.307598202
