# Supplementary material for: Imidacloprid disrupts larval molting regulation and nutrient energy metabolism, causing developmental delay in honey bee Apis mellifera
Source: eLife. 2024 Mar 11;12:RP88772. doi: 10.7554/eLife.88772 (PMC10928512; doi:10.7554/eLife.88772)
Supplement: Figure 3—source data 2. [file elife-88772-fig3-data2.csv]

	CK	CK	CK	IMI	IMI	IMI
20E	44.8291667	58.0625	57.4375	26.77083333	36.85416667	29.99583333
JH-3	14.73740211	9.642492339	9.508001362	9.202417433	9.067926456	13.12861764
