# Supplementary material for: Imidacloprid disrupts larval molting regulation and nutrient energy metabolism, causing developmental delay in honey bee Apis mellifera
Source: eLife. 2024 Mar 11;12:RP88772. doi: 10.7554/eLife.88772 (PMC10928512; doi:10.7554/eLife.88772)
Supplement: Figure 4—source data 1. [file elife-88772-fig4-data1.csv]

	CYP9q1	CYP9q2	CYP9q3	CYP450	CYP6AS14	CYP4G11	CYP306A1
CK1	0.798396664	1.18	1.045054696	0.892893946	0.969682007	1.117337277	0.922910875
CK2	1.086391629	0.91	0.967643237	0.987305137	0.889334387	0.860209671	0.87473426
CK3	1.115211707	0.9	0.987302067	1.119800916	1.140983607	1.022453051	1.202354865
IMI1	119.267215	14.71	0.964927936	15.39892127	5.014735098	4.750756953	2.760670482
IMI2	98.04388715	8.59	1.358987842	7.63673836	6.142583449	6.880926545	3.36415372
IMI3	64.86081502	6.44	1.615770023	11.26573703	8.066825218	6.32117542	2.543483238
