# Supplementary material for: Imidacloprid disrupts larval molting regulation and nutrient energy metabolism, causing developmental delay in honey bee Apis mellifera
Source: eLife. 2024 Mar 11;12:RP88772. doi: 10.7554/eLife.88772 (PMC10928512; doi:10.7554/eLife.88772)
Supplement: Figure 5—source data 1. [file elife-88772-fig5-data1.csv]

	ROS	MDA	PCO
CK1	0.478733333	0.873242543	0.927447892
CK2	0.500233333	0.740828954	0.891273426
CK3	0.454166667	0.759089272	1.283497839
IMI1	0.538633333	1.3827323	0.86321786
IMI2	0.531533333	0.9942445	0.97871206
IMI3	0.592533333	1.37215676	1.36758227
