# Supplementary material for: Imidacloprid disrupts larval molting regulation and nutrient energy metabolism, causing developmental delay in honey bee Apis mellifera
Source: eLife. 2024 Mar 11;12:RP88772. doi: 10.7554/eLife.88772 (PMC10928512; doi:10.7554/eLife.88772)
Supplement: Figure 5—source data 2. [file elife-88772-fig5-data2.csv]

	T-AOCROS	CAT	SOD	GSH
CK1	0.937897582	1.085157044	0.95309707	0.938457776
CK2	1.060005328	0.992069947	1.101359415	1.086512322
CK3	1.054314591	0.932265932	0.914683188	0.991794855
IMI1	1.580103387	4.872675452	8.462949582	3.842422925
IMI2	2.494449277	2.608238361	7.495659738	4.888765167
IMI3	1.634232751	2.902723177	6.905787943	4.965158993
