# Supplementary material for: Imidacloprid disrupts larval molting regulation and nutrient energy metabolism, causing developmental delay in honey bee Apis mellifera
Source: eLife. 2024 Mar 11;12:RP88772. doi: 10.7554/eLife.88772 (PMC10928512; doi:10.7554/eLife.88772)
Supplement: Figure 5—source data 3. [file elife-88772-fig5-data3.csv]

	Tpx	GPX	Trx	GST
CK1	0.939734819	1.247613065	1.260970943	0.993662367
CK2	1.113087422	0.878312015	0.878691857	0.825924713
CK3	0.947177759	0.87407492	0.8603372	1.18041292
IMI1	0.874169824	1.685838282	2.979170154	0.887128273
IMI2	0.666896604	1.599120603	2.365718044	0.974992106
IMI3	0.73166387	1.249183417	2.90386225	1.116225018
