# Supplementary material for: Imidacloprid disrupts larval molting regulation and nutrient energy metabolism, causing developmental delay in honey bee Apis mellifera
Source: eLife. 2024 Mar 11;12:RP88772. doi: 10.7554/eLife.88772 (PMC10928512; doi:10.7554/eLife.88772)
Supplement: Figure 6—source data 1. [file elife-88772-fig6-data1.csv]

	¦Á-am	¦Á-glu
CK1	1.179792311	1.176744964
CK2	0.90194787	0.948075721
CK3	0.918259818	0.875179315
IMI1	0.590119182	0.237109138
IMI2	0.471981884	0.449475917
IMI3	0.398163101	0.51080289
