# Supplementary material for: Imidacloprid disrupts larval molting regulation and nutrient energy metabolism, causing developmental delay in honey bee Apis mellifera
Source: eLife. 2024 Mar 11;12:RP88772. doi: 10.7554/eLife.88772 (PMC10928512; doi:10.7554/eLife.88772)
Supplement: Figure 6—source data 2. [file elife-88772-fig6-data2.csv]

	CPs	APs
CK1	0.971320054	0.894352875
CK2	1.057202512	1.237953443
CK3	0.971477434	0.867693682
IMI1	0.669119	0.584952
IMI2	0.782275	0.545371
IMI3	0.681392	0.689918
