# Supplementary material for: Imidacloprid disrupts larval molting regulation and nutrient energy metabolism, causing developmental delay in honey bee Apis mellifera
Source: eLife. 2024 Mar 11;12:RP88772. doi: 10.7554/eLife.88772 (PMC10928512; doi:10.7554/eLife.88772)
Supplement: Figure 6—source data 3. [file elife-88772-fig6-data3.csv]

	CK-1	CK-2	CK-3	IMI-1	IMI-2	IMI-3
Aats-gly	0.98650417	1.04832687	0.96516896	0.375059514	0.69004806	0.629069785
Aats-tyr	0.895978421	1.124074277	0.979947302	0.461931081	0.565167436	0.7449646
