# Supplementary material for: Imidacloprid disrupts larval molting regulation and nutrient energy metabolism, causing developmental delay in honey bee Apis mellifera
Source: eLife. 2024 Mar 11;12:RP88772. doi: 10.7554/eLife.88772 (PMC10928512; doi:10.7554/eLife.88772)
Supplement: Figure 6—source data 4. [file elife-88772-fig6-data4.csv]

	CK	CK	CK	IMI	IMI	IMI
Cox-17	0.830656224	1.134438533	1.034905243	0.644531222	0.506971613	0.303767792
Ndufb7	0.996318111	1.193093546	0.810588343	0.708260182	0.674684904	0.787569111
