# Supplementary material for: Imidacloprid disrupts larval molting regulation and nutrient energy metabolism, causing developmental delay in honey bee Apis mellifera
Source: eLife. 2024 Mar 11;12:RP88772. doi: 10.7554/eLife.88772 (PMC10928512; doi:10.7554/eLife.88772)
Supplement: Figure 6—source data 5. [file elife-88772-fig6-data5.csv]

	Gapdh	Oscill
CK-1	0.984615	1.058448
CK-2	1.027817	0.985252
CK-3	0.987568	0.9563
IMI-1	0.42172	0.57446
IMI-2	0.391365	0.50302
IMI-3	0.39337	0.54231
