# Supplementary material for: Imidacloprid disrupts larval molting regulation and nutrient energy metabolism, causing developmental delay in honey bee Apis mellifera
Source: eLife. 2024 Mar 11;12:RP88772. doi: 10.7554/eLife.88772 (PMC10928512; doi:10.7554/eLife.88772)
Supplement: Figure 6—source data 7. [file elife-88772-fig6-data7.csv]

	CK	CK	CK	IMI	IMI	IMI
ATP	1.079836045	0.95521542	1.156122449	0.708888889	0.719365079	0.880363367
