# Supplementary material for: Imidacloprid disrupts larval molting regulation and nutrient energy metabolism, causing developmental delay in honey bee Apis mellifera
Source: eLife. 2024 Mar 11;12:RP88772. doi: 10.7554/eLife.88772 (PMC10928512; doi:10.7554/eLife.88772)
Supplement: Figure 6—source data 9. [file elife-88772-fig6-data9.csv]

	CK	CK	CK	IMI	IMI	IMI
Total protein	1.004439234	1.059369278	1.0167321	0.770255044	0.711192093	0.71519548
