# Supplementary material for: Imidacloprid disrupts larval molting regulation and nutrient energy metabolism, causing developmental delay in honey bee Apis mellifera
Source: eLife. 2024 Mar 11;12:RP88772. doi: 10.7554/eLife.88772 (PMC10928512; doi:10.7554/eLife.88772)
Supplement: Figure 7—source data 1. [file elife-88772-fig7-data1.csv]

	Weight	Weight	Wide	Intake	Growth index	Developmental rate	Total sugar	Total protein	ATP	α-glu	α-am	APs	CPs	Aats-gly	Aats-tyr	Gapdh	Oscill	Cox-17	Ndufb7	Tango7	elF3-S9	elF3-S10	20E	JH-3	Br-c	JHAMT	AChE	Ace2	Alphα1	Alphα2	Ace1	CYP9q1	CYP9q2	CYP450	CYP6AS14	CYP4G11	CYP306A1	CYP9q3	ROS	MDA	PCO	T-AOC	CAT	GSH	SOD	GPX	Vg	Trx	Tpx
Weight	1	1	0.824255412413979	0.668274626236306	0.543823029843766	0.805656306723049	0.557956643007637	0.828635548404394	0.700438533356119	0.85161965932146	0.645144497435623	0.858545023054835	0.940092582754742	0.964209387859818	0.898858876955549	0.740333203706727	0.783156810504976	0.790643800445832	0.72637490074726	0.514331749072473	0.785670686232398	0.521384763972441	0.966424899398165	-0.0347687339221453	0.61141382246373	0.843782515379347	0.886721432490482	0.383960831420228	0.387183779708499	-0.84285656136494	-0.781044834076321	-0.858250018481073	-0.876050813057903	-0.861233818725925	-0.834642803461203	-0.834714924858783	-0.840058821790269	-0.384086579716754	-0.713331681814464	-0.961885638493979	-0.0209440210387576	-0.483517431880383	-0.944725935618752	-0.76459595154679	-0.883264520348757	-0.830365924823491	-0.699890212636389	-0.773976996187099	-0.00803263127217809
Wide	0.824255412413979	0.824255412413979	1	0.835824421591681	0.696979914638696	0.700839372104997	0.563824594472385	0.726482028624445	0.869817900764826	0.662124649534414	0.489571351251758	0.613886618284857	0.822997258593608	0.829809498554717	0.893060674213372	0.582079937534482	0.802714946963778	0.626991690294174	0.518369538795621	0.443646442971382	0.386465823675866	0.510691803776817	0.867085078079502	0.069097572113489	0.726222749643583	0.746294458229546	0.751147280186582	-0.0762281028451842	-0.10381832298054	-0.818857934115645	-0.645458599267724	-0.872590482028772	-0.884188877137206	-0.755889938693715	-0.649717758583014	-0.74817161071695	-0.741503757097557	-0.135092680215571	-0.576305841384329	-0.728976896780148	0.490719238293121	-0.600825908653543	-0.863128004244036	-0.675261767363904	-0.828868006937233	-0.964229615937496	-0.714078464599794	-0.887199892816648	0.164139476346313
Intake	0.668274626236306	0.668274626236306	0.835824421591681	1	0.427520584720611	0.619485461603541	0.845329438223475	0.797542821379136	0.979768634487551	0.735656969391678	0.773507539235224	0.531498223362748	0.788024571878362	0.759326647180887	0.734701674206808	0.653313250071319	0.761365820019849	0.655035088012836	0.401541644865564	0.677793096311784	0.408349193179961	0.544852574694271	0.756431459506501	0.276579373083345	0.948026109745308	0.675939314836358	0.687527817371396	-0.360249330835697	-0.36445628819046	-0.894244864652112	-0.828777658026009	-0.870999718963247	-0.870922050399272	-0.850143281858796	-0.780161187501725	-0.84290844125088	-0.811320268265959	-0.368809332330712	-0.797908152409927	-0.689276960928669	0.324538656029389	-0.761475998006067	-0.786134720767208	-0.830880205701343	-0.880039855036215	-0.771094637789829	-0.857953457412261	-0.842100364941026	-0.268958680172894
Growth index	0.543823029843766	0.543823029843766	0.696979914638696	0.427520584720611	1	0.636679739635793	0.444379325603657	0.577905909833261	0.573197113419	0.423288030373608	0.31408927804947	0.610435895281677	0.651081459264696	0.590838155005	0.834235165867831	0.637334358463847	0.841415962971445	0.422347024505164	0.777749726899443	0.538424720609652	0.374338657802956	0.617902403277755	0.546346103472881	0.294376693757758	0.431642941099392	0.754040871524413	0.731017476370226	-0.158493685053965	-0.0560301823272643	-0.622725128530624	-0.400321579211885	-0.717482408567841	-0.713083399992167	-0.530827189338652	-0.38440725118257	-0.55628130998088	-0.629454217500648	0.0661939143214902	-0.0781185777489682	-0.320241384084399	0.310137661753499	-0.676998096243639	-0.557588432680575	-0.483838247774099	-0.60645915615459	-0.839797493419332	-0.616947027009814	-0.81053169004798	0.492634579531399
Developmental rate	0.805656306723049	0.805656306723049	0.700839372104997	0.619485461603541	0.636679739635793	1	0.575504943151313	0.932368447272962	0.633911872739485	0.590755967099608	0.712094662613057	0.952380685906372	0.871386893883889	0.750117935012025	0.848465078236247	0.674531307914943	0.817385084767904	0.963707880659701	0.803391657521386	0.704747331669864	0.641758837344267	0.289682285942874	0.893691607583807	-0.189130626676147	0.740272817217685	0.959200164528892	0.785341101655145	0.224827159234913	0.0533122520948192	-0.826716433523555	-0.836400102267267	-0.781195499306399	-0.798546160542645	-0.871550498995329	-0.873797084636968	-0.897611429812435	-0.870631560411634	-0.690401618412985	-0.716044801390514	-0.768915654919988	-0.203880325693093	-0.75246375599619	-0.667173670136539	-0.883022838609425	-0.834420591479682	-0.809072016782803	-0.847590627010204	-0.862773814669758	-0.253093056277157
Total sugar	0.557956643007637	0.557956643007637	0.563824594472385	0.845329438223475	0.444379325603657	0.575504943151313	1	0.822318791325981	0.875766949175766	0.82014533777665	0.932759311358489	0.603491419163643	0.783295913116853	0.727137102503257	0.685187460507507	0.877862189780764	0.821930434664168	0.606209907227612	0.620583667335859	0.92814454710789	0.646511298380331	0.759847855240224	0.59048361043302	0.588041147641477	0.878926467077545	0.713592202525026	0.781671911400514	-0.399698990151814	-0.238803553078569	-0.897097006348354	-0.87880892232389	-0.856639711664052	-0.840657023139654	-0.8640405481409	-0.803330832456985	-0.859255603128401	-0.880768255440359	-0.414918263349505	-0.698954514686075	-0.57900741860717	-0.0261492102864834	-0.868678064713015	-0.700376433416583	-0.868943739655088	-0.868720935673686	-0.594644274569525	-0.911509483456912	-0.773803332733296	-0.316923651214158
Total protein	0.828635548404394	0.828635548404394	0.726482028624445	0.797542821379136	0.577905909833261	0.932368447272962	0.822318791325981	1	0.811210490959075	0.793048946372224	0.905305393976059	0.922847156548857	0.950313460955828	0.855530283453043	0.872809809015242	0.841347507104009	0.896513785271518	0.938569015507456	0.803900007812396	0.864289033306827	0.752017065739594	0.516368835224389	0.894886998777635	0.0955609452408082	0.884298903515551	0.958499247059104	0.881166754090355	0.0389071633035339	-0.0126859948714649	-0.959740539857971	-0.971234283945131	-0.906388211835528	-0.913363065870388	-0.98561552662005	-0.971582412521685	-0.995270442980324	-0.981411871055568	-0.676101027505722	-0.836226799537073	-0.828639598578299	-0.177808910490962	-0.853128829642082	-0.790211546677146	-0.988105893365019	-0.958986152172897	-0.799226782871249	-0.963508210116517	-0.906244271175004	-0.342622005732022
ATP	0.700438533356119	0.700438533356119	0.869817900764826	0.979768634487551	0.573197113419	0.633911872739485	0.875766949175766	0.811210490959075	1	0.784067889064641	0.766869608612007	0.573566589856551	0.834616359253581	0.812450942107924	0.817894365429678	0.747842211089796	0.853287782945748	0.624486374874835	0.518430005526924	0.726377628886698	0.471148122930747	0.680614622829435	0.759300126323728	0.393563592788232	0.918451514583288	0.733823759240366	0.779239465428978	-0.378465375080341	-0.310187074234194	-0.927399070514136	-0.816181377942332	-0.932541415805927	-0.928302859110833	-0.86192007198743	-0.762441084242376	-0.854264006038042	-0.852387985074516	-0.265899538933652	-0.709655741995178	-0.673805956168501	0.35671796901025	-0.805550126037977	-0.834656090590749	-0.825698566336004	-0.911204704779	-0.83604368456778	-0.881726657322817	-0.897176239151966	-0.113082730731885
α-glu	0.85161965932146	0.85161965932146	0.662124649534414	0.735656969391678	0.423288030373608	0.590755967099608	0.82014533777665	0.793048946372224	0.784067889064641	1	0.822575059729903	0.719232548771275	0.900178732402191	0.946891490573316	0.794258670297899	0.909874687250945	0.79431652137667	0.619149167242648	0.699102539405042	0.70676672911586	0.877123751426521	0.803219090279927	0.775357750428623	0.424891328557673	0.667270180611175	0.735494369609335	0.911696573409767	0.0856074881213513	0.293939317199402	-0.882647640486407	-0.835895919042484	-0.887406263544692	-0.884715123894921	-0.873823957226982	-0.828026985558981	-0.831933703340554	-0.872973277548508	-0.298866628720683	-0.70487642622354	-0.854220388932877	-0.0748161314822273	-0.569130074440628	-0.936361987186186	-0.783987882785393	-0.902415240072858	-0.656391901457859	-0.752378143725519	-0.700531406514348	-0.0961818828192358
α-am	0.645144497435623	0.645144497435623	0.489571351251758	0.773507539235224	0.31408927804947	0.712094662613057	0.932759311358489	0.905305393976059	0.766869608612007	0.822575059729903	1	0.755789236024017	0.82544639851688	0.745754773572082	0.661889903631221	0.853200050042485	0.764678727931385	0.79209395430475	0.668080773729413	0.925243040329114	0.76842800046175	0.576940967404487	0.690383584463962	0.323488616389135	0.868393985245298	0.77898028737836	0.777958935872323	-0.113427935993317	-0.0646417824819985	-0.892743549619676	-0.969318611619106	-0.805512904933292	-0.800540503191341	-0.925708959988124	-0.933843668612423	-0.923054600735093	-0.915137600314447	-0.688738011462997	-0.851559029720243	-0.720244727353993	-0.314815343360288	-0.813264720085615	-0.684679428528352	-0.94866919643665	-0.880997017916048	-0.535779883917062	-0.914992194745259	-0.726034529219524	-0.537054167337387
APs	0.858545023054835	0.858545023054835	0.613886618284857	0.531498223362748	0.610435895281677	0.952380685906372	0.603491419163643	0.922847156548857	0.573566589856551	0.719232548771275	0.755789236024017	1	0.90924052569849	0.823704892961274	0.855066875682709	0.796244579777014	0.828224162522415	0.921813041612807	0.907096022029784	0.737719376117948	0.83583984273944	0.431557110407205	0.875458876327102	-0.0648563663365505	0.639791375507885	0.961550160468399	0.874655595033132	0.355610605371232	0.297385798316846	-0.828206516914848	-0.846743468034266	-0.79248777010867	-0.805995345550413	-0.882451085797301	-0.891236202454235	-0.891644684600226	-0.89741326227356	-0.646701612722956	-0.682897563802301	-0.822313404228116	-0.35968846746932	-0.683603856063811	-0.729748524878478	-0.865651405416731	-0.846771867079538	-0.739001972291226	-0.810978246993214	-0.794576492695418	-0.198928853655351
CPs	0.940092582754742	0.940092582754742	0.822997258593608	0.788024571878362	0.651081459264696	0.871386893883889	0.783295913116853	0.950313460955828	0.834616359253581	0.900178732402191	0.82544639851688	0.90924052569849	1	0.971156618557043	0.954088125349748	0.891318471063361	0.929503443169014	0.847576924268459	0.835062541873632	0.76905778574455	0.820011862687984	0.660422769836929	0.940653079668768	0.176069372969665	0.788909250121494	0.94574852752259	0.966818620892763	0.126052400915847	0.169827802756013	-0.967909396034872	-0.910538107023429	-0.964482587162795	-0.971591891639961	-0.968576417209416	-0.922191116830971	-0.957588174341311	-0.972745609670151	-0.465168720079935	-0.758458339903328	-0.898852712718364	-0.0478494790147276	-0.742637844716385	-0.931970043817963	-0.911329582085444	-0.98232944333675	-0.871331662392834	-0.892417390247207	-0.905632502333827	-0.103798945407096
Aats-gly	0.964209387859818	0.964209387859818	0.829809498554717	0.759326647180887	0.590838155005	0.750117935012025	0.727137102503257	0.855530283453043	0.812450942107924	0.946891490573316	0.745754773572082	0.823704892961274	0.971156618557043	1	0.925631349890902	0.866078531105493	0.868065548478295	0.73146316145372	0.763295790281965	0.649045634469251	0.826728077492765	0.714347620182493	0.917297335401942	0.224222429876931	0.690694777611445	0.851323855256044	0.954041450756744	0.181702983026753	0.290661045841543	-0.918740994724417	-0.832768290676883	-0.941518308014878	-0.948498469001292	-0.907629883217919	-0.850588723563835	-0.877420029381149	-0.905323882850558	-0.312457954783971	-0.706164900965383	-0.920280711984248	0.033126917648786	-0.597349543807495	-0.987551256251551	-0.810782316178734	-0.94502445946374	-0.837864444279663	-0.783740986206185	-0.824597647013501	0.0108336649561405
Aats-tyr	0.898858876955549	0.898858876955549	0.893060674213372	0.734701674206808	0.834235165867831	0.848465078236247	0.685187460507507	0.872809809015242	0.817894365429678	0.794258670297899	0.661889903631221	0.855066875682709	0.954088125349748	0.925631349890902	1	0.835935822173477	0.960324448019284	0.749590056401885	0.84695961777887	0.687228259531791	0.691590837590404	0.679600497764229	0.898862460750081	0.192921590455165	0.711249651124609	0.93788741305628	0.949681842942481	0.0542314369958976	0.110336943439768	-0.912768002162026	-0.773865830340567	-0.954922089182827	-0.960960201972916	-0.874761960145625	-0.782706302380339	-0.872855284236981	-0.906310536074165	-0.268061493382814	-0.569297326804692	-0.781864511686997	0.150599779334406	-0.738676430704953	-0.89757301116299	-0.804396519706671	-0.921722984261471	-0.961406082828859	-0.837442467303242	-0.947032355368079	0.14921614087075
Gapdh	0.740333203706727	0.740333203706727	0.582079937534482	0.653313250071319	0.637334358463847	0.674531307914943	0.877862189780764	0.841347507104009	0.747842211089796	0.909874687250945	0.853200050042485	0.796244579777014	0.891318471063361	0.866078531105493	0.835935822173477	1	0.9115423050322	0.636498218527307	0.884590610358843	0.886723892148631	0.88067865882966	0.867967146215496	0.686375332062757	0.541685078755273	0.677251678067366	0.843297368847538	0.956058893488879	-0.0534453155505569	0.177472872099065	-0.892652524989901	-0.832937527451873	-0.898216833885966	-0.887041197116479	-0.86990845046052	-0.802770188942061	-0.856043359092437	-0.923683772419684	-0.320905257366499	-0.563364924011704	-0.686316099726985	-0.164751458351425	-0.768837246360796	-0.811943305640894	-0.822104640731063	-0.888779663700622	-0.6781728642475	-0.848066467711431	-0.785173396069521	-0.0382621703097354
Oscill	0.783156810504976	0.783156810504976	0.802714946963778	0.761365820019849	0.841415962971445	0.817385084767904	0.821930434664168	0.896513785271518	0.853287782945748	0.79431652137667	0.764678727931385	0.828224162522415	0.929503443169014	0.868065548478295	0.960324448019284	0.9115423050322	1	0.72280231336614	0.877411361660583	0.844073813004568	0.695294847407348	0.76506218651088	0.798162901854725	0.377424785261447	0.782505337640779	0.93903900112677	0.950534634303999	-0.144222201370612	-0.0371240582535879	-0.940473519396184	-0.818510921975134	-0.96518543666477	-0.961082398666481	-0.892198980658173	-0.792521372864332	-0.899442319294096	-0.943652909169952	-0.302123899880097	-0.556568821492598	-0.675453261874273	0.0927577233147357	-0.875820825206613	-0.825748693138981	-0.854448977318869	-0.929234728707794	-0.899967945202947	-0.91869582268997	-0.961974088123334	0.0644909807873846
Cox-17	0.790643800445832	0.790643800445832	0.626991690294174	0.655035088012836	0.422347024505164	0.963707880659701	0.606209907227612	0.938569015507456	0.624486374874835	0.619149167242648	0.79209395430475	0.921813041612807	0.847576924268459	0.73146316145372	0.749590056401885	0.636498218527307	0.72280231336614	1	0.697156121725179	0.700951653272635	0.66217007403326	0.20599586504098	0.890034846155578	-0.244293023852075	0.783694381921093	0.895096800418268	0.72222633811617	0.260762490771976	0.0544392469899914	-0.819474711898061	-0.899006933440252	-0.734482284949436	-0.753893158579769	-0.895030509218834	-0.938195225132658	-0.913212493419136	-0.860270064952877	-0.829753959850934	-0.858571250039949	-0.827522795316845	-0.31617149153165	-0.70296279670322	-0.650969753301951	-0.920108611876251	-0.831537431893661	-0.696582888732001	-0.83969208853468	-0.780809237682714	-0.476750922591753
Ndufb7	0.72637490074726	0.72637490074726	0.518369538795621	0.401541644865564	0.777749726899443	0.803391657521386	0.620583667335859	0.803900007812396	0.518430005526924	0.699102539405042	0.668080773729413	0.907096022029784	0.835062541873632	0.763295790281965	0.84695961777887	0.884590610358843	0.877411361660583	0.697156121725179	1	0.779630409674882	0.837020668519356	0.660074054978814	0.685597687866304	0.254380431095234	0.49630252007956	0.91007971375867	0.907033417943206	0.192691040948318	0.311600296704191	-0.761206469226084	-0.702736123801787	-0.77621924259855	-0.774884882612116	-0.764640408587497	-0.716078151173631	-0.774335205804131	-0.84244577195009	-0.364281424527202	-0.394778554749954	-0.612498516818129	-0.292346831629353	-0.705019757280736	-0.667276010240739	-0.732042236244704	-0.765102586808855	-0.697028461080309	-0.751186979706382	-0.760783896882244	0.0872984562267952
Tango7	0.514331749072473	0.514331749072473	0.443646442971382	0.677793096311784	0.538424720609652	0.704747331669864	0.92814454710789	0.864289033306827	0.726377628886698	0.70676672911586	0.925243040329114	0.737719376117948	0.76905778574455	0.649045634469251	0.687228259531791	0.886723892148631	0.844073813004568	0.700951653272635	0.779630409674882	1	0.694702442965816	0.66175041323295	0.564533250009226	0.470948312359239	0.813630193941841	0.811387193153508	0.785171592517521	-0.282840702380645	-0.18065278275094	-0.851748579605549	-0.871373298098284	-0.793290438907416	-0.779268576031433	-0.848021214747867	-0.812035897451599	-0.866379159963124	-0.892932330403062	-0.555246010335316	-0.624583987819803	-0.51114456614651	-0.258337791240948	-0.932203607298741	-0.568774708023764	-0.889895116049562	-0.819045955854375	-0.565639232059862	-0.929758020307571	-0.777274121847948	-0.345709104048927
elF3-S9	0.785670686232398	0.785670686232398	0.386465823675866	0.408349193179961	0.374338657802956	0.641758837344267	0.646511298380331	0.752017065739594	0.471148122930747	0.877123751426521	0.76842800046175	0.83583984273944	0.820011862687984	0.826728077492765	0.691590837590404	0.88067865882966	0.695294847407348	0.66217007403326	0.837020668519356	0.694702442965816	1	0.650956068046452	0.684771996470246	0.256122101058711	0.446587587868035	0.750225500631525	0.864167679393534	0.390297041763733	0.562497377007094	-0.731489987828261	-0.766136129678861	-0.709953063637711	-0.711057702110705	-0.781831201254258	-0.795015519308223	-0.75218160989251	-0.80463008461445	-0.452287675128146	-0.59075332278412	-0.789843944184621	-0.487688576166351	-0.470592555939255	-0.751907132187726	-0.71881296093759	-0.760656735078536	-0.474419519308108	-0.64293030112395	-0.543180381439063	-0.15273502087257
elF3-S10	0.521384763972441	0.521384763972441	0.510691803776817	0.544852574694271	0.617902403277755	0.289682285942874	0.759847855240224	0.516368835224389	0.680614622829435	0.803219090279927	0.576940967404487	0.431557110407205	0.660422769836929	0.714347620182493	0.679600497764229	0.867967146215496	0.76506218651088	0.20599586504098	0.660074054978814	0.66175041323295	0.650956068046452	1	0.405282334567409	0.826193942287036	0.450553020005517	0.545336695923341	0.799223498837017	-0.289273953931225	0.113849590185887	-0.688386722238652	-0.518399052552173	-0.766264675839403	-0.74246976862132	-0.590810309438242	-0.453803548149786	-0.559595317601175	-0.670427679485889	0.168004183890381	-0.222438394780689	-0.412960583826758	0.176296451140829	-0.568785834642429	-0.719981120066808	-0.497968212078768	-0.676853192218232	-0.557066950261713	-0.595571382215612	-0.605515365057154	0.315400626204817
20E	0.966424899398165	0.966424899398165	0.867085078079502	0.756431459506501	0.546346103472881	0.893691607583807	0.59048361043302	0.894886998777635	0.759300126323728	0.775357750428623	0.690383584463962	0.875458876327102	0.940653079668768	0.917297335401942	0.898862460750081	0.686375332062757	0.798162901854725	0.890034846155578	0.685597687866304	0.564533250009226	0.684771996470246	0.405282334567409	1	-0.136307308469722	0.741352050416573	0.885212666149298	0.839876207431323	0.285792669039293	0.185496070142315	-0.879221966774136	-0.841146446586547	-0.866992231667142	-0.88749847038786	-0.904320332903736	-0.887399361231692	-0.894729475790205	-0.869007418354822	-0.520904522594534	-0.803190232897094	-0.946408104978508	0.00709155322192696	-0.594308276036087	-0.891987306624834	-0.845606607011376	-0.908525354946897	-0.873445530187695	-0.785854969946238	-0.847209882044984	-0.14958089188528
JH-3	-0.0347687339221453	-0.0347687339221453	0.069097572113489	0.276579373083345	0.294376693757758	-0.189130626676147	0.588041147641477	0.0955609452408082	0.393563592788232	0.424891328557673	0.323488616389135	-0.0648563663365505	0.176069372969665	0.224222429876931	0.192921590455165	0.541685078755273	0.377424785261447	-0.244293023852075	0.254380431095234	0.470948312359239	0.256122101058711	0.826193942287036	-0.136307308469722	1	0.200943203936542	0.0793037979220955	0.351866933946564	-0.628218924643546	-0.169202059494425	-0.293364720380449	-0.157597611205709	-0.357191314617907	-0.317545713657821	-0.173309200830923	-0.040350681860394	-0.150731439088313	-0.264118703371491	0.384515000134032	0.111655902134839	0.103989927222135	0.21261949941032	-0.372736160744795	-0.249435575246151	-0.134339454657598	-0.252228956761382	-0.0956654532898673	-0.278902711173816	-0.208879955829074	0.266439908851413
Br-c	0.61141382246373	0.61141382246373	0.726222749643583	0.948026109745308	0.431642941099392	0.740272817217685	0.878926467077545	0.884298903515551	0.918451514583288	0.667270180611175	0.868393985245298	0.639791375507885	0.788909250121494	0.690694777611445	0.711249651124609	0.677251678067366	0.782505337640779	0.783694381921093	0.49630252007956	0.813630193941841	0.446587587868035	0.450553020005517	0.741352050416573	0.200943203936542	1	0.760962480318085	0.678642124326392	-0.346711141120158	-0.421167498125551	-0.904719885870691	-0.905568598618467	-0.838904806225337	-0.838954022641855	-0.89322200693072	-0.856916953285385	-0.907218054651412	-0.863548800924137	-0.591085090564561	-0.8445346579625	-0.65123215444643	0.0986469092837249	-0.883785895345555	-0.672135996854002	-0.926000809600546	-0.880030328978006	-0.723026193605913	-0.943577595012609	-0.86338603229971	-0.450274064916778
JHAMT	0.843782515379347	0.843782515379347	0.746294458229546	0.675939314836358	0.754040871524413	0.959200164528892	0.713592202525026	0.958499247059104	0.733823759240366	0.735494369609335	0.77898028737836	0.961550160468399	0.94574852752259	0.851323855256044	0.93788741305628	0.843297368847538	0.93903900112677	0.895096800418268	0.91007971375867	0.811387193153508	0.750225500631525	0.545336695923341	0.885212666149298	0.0793037979220955	0.760962480318085	1	0.918180798238818	0.114783433008374	0.0858955252208445	-0.911853718253108	-0.868642069585786	-0.89682916221779	-0.904559453195677	-0.921974301294229	-0.882646105401899	-0.937689349266025	-0.950141502126408	-0.546802217901241	-0.66451310314489	-0.772814543946215	-0.138804507274285	-0.825847604149189	-0.776338545032732	-0.906771527977874	-0.914245503831991	-0.864638735713264	-0.908291851164723	-0.926951242070823	-0.111507059513732
AChE	0.886721432490482	0.886721432490482	0.751147280186582	0.687527817371396	0.731017476370226	0.785341101655145	0.781671911400514	0.881166754090355	0.779239465428978	0.911696573409767	0.777958935872323	0.874655595033132	0.966818620892763	0.954041450756744	0.949681842942481	0.956058893488879	0.950534634303999	0.72222633811617	0.907033417943206	0.785171592517521	0.864167679393534	0.799223498837017	0.839876207431323	0.351866933946564	0.678642124326392	0.918180798238818	1	0.0916722637449235	0.248040151093305	-0.924783827308161	-0.82995745954704	-0.950711049405667	-0.950025707290915	-0.903200216732954	-0.830363188701909	-0.888627637628524	-0.943190502613382	-0.308356457761927	-0.595600947146424	-0.803979859721922	-0.053757505565418	-0.72517983231622	-0.910537422333988	-0.830122225439738	-0.935520428920261	-0.832061006961048	-0.842475717623331	-0.866146357650271	0.0635369670752087
Ace2	0.383960831420228	0.383960831420228	-0.0762281028451842	-0.360249330835697	-0.158493685053965	0.224827159234913	-0.399698990151814	0.0389071633035339	-0.378465375080341	0.0856074881213513	-0.113427935993317	0.355610605371232	0.126052400915847	0.181702983026753	0.0542314369958976	-0.0534453155505569	-0.144222201370612	0.260762490771976	0.192691040948318	-0.282840702380645	0.390297041763733	-0.289273953931225	0.285792669039293	-0.628218924643546	-0.346711141120158	0.114783433008374	0.0916722637449235	1	0.865851410367244	0.106497111900104	0.00079746568557635	0.119689141552214	0.0882817404471816	-0.0210563793384181	-0.140621904797912	0.00487217000306684	0.0190894428058693	-0.257408024930723	-0.10893899471298	-0.413790189227101	-0.531357902352162	0.432335167909506	-0.130451418222102	0.0443093275642633	0.0314072870031235	0.0511310250752909	0.227329960665485	0.187825756947547	-0.0133574751722642
Alphα1	0.387183779708499	0.387183779708499	-0.10381832298054	-0.36445628819046	-0.0560301823272643	0.0533122520948192	-0.238803553078569	-0.0126859948714649	-0.310187074234194	0.293939317199402	-0.0646417824819985	0.297385798316846	0.169827802756013	0.290661045841543	0.110336943439768	0.177472872099065	-0.0371240582535879	0.0544392469899914	0.311600296704191	-0.18065278275094	0.562497377007094	0.113849590185887	0.185496070142315	-0.169202059494425	-0.421167498125551	0.0858955252208445	0.248040151093305	0.865851410367244	1	0.0561740022244916	0.0264563494390017	0.0163370882333773	0.00206476367257237	-0.0193743648147161	-0.0797554681712766	0.0308927162078318	-0.0273843427368996	0.0357312158907549	0.043527638606172	-0.370671377217559	-0.471174772817983	0.421229822039481	-0.255567448979394	0.0976014133282732	-0.0146576436613984	0.069182315031142	0.230435843972012	0.1984284218135	0.239009142238008
Alphα2	-0.84285656136494	-0.84285656136494	-0.818857934115645	-0.894244864652112	-0.622725128530624	-0.826716433523555	-0.897097006348354	-0.959740539857971	-0.927399070514136	-0.882647640486407	-0.892743549619676	-0.828206516914848	-0.967909396034872	-0.918740994724417	-0.912768002162026	-0.892652524989901	-0.940473519396184	-0.819474711898061	-0.761206469226084	-0.851748579605549	-0.731489987828261	-0.688386722238652	-0.879221966774136	-0.293364720380449	-0.904719885870691	-0.911853718253108	-0.924783827308161	0.106497111900104	0.0561740022244916	1	0.946324604802245	0.981633172092726	0.982291290060914	0.983120273358667	0.924490113690532	0.978522877502949	0.984987824299541	0.478561759747345	0.794529419827424	0.821171263923866	-0.0300240623625655	0.85059045521908	0.888977081493329	0.952185386574662	0.996478678908186	0.852657754474769	0.961689686022742	0.936436167324625	0.198394332606485
Ace1	-0.781044834076321	-0.781044834076321	-0.645458599267724	-0.828777658026009	-0.400321579211885	-0.836400102267267	-0.87880892232389	-0.971234283945131	-0.816181377942332	-0.835895919042484	-0.969318611619106	-0.846743468034266	-0.910538107023429	-0.832768290676883	-0.773865830340567	-0.832937527451873	-0.818510921975134	-0.899006933440252	-0.702736123801787	-0.871373298098284	-0.766136129678861	-0.518399052552173	-0.841146446586547	-0.157597611205709	-0.905568598618467	-0.868642069585786	-0.82995745954704	0.00079746568557635	0.0264563494390017	0.946324604802245	1	0.86989693847715	0.874005636401957	0.983127220020548	0.98902272249068	0.98200773174706	0.95927162651969	0.716864704988751	0.911640745683453	0.836526294822398	0.234483465677627	0.810525718165526	0.777126441967175	0.990507570473552	0.945394022065558	0.681711787451865	0.944104350230221	0.820072690214674	0.48506171989287
CYP9q1	-0.858250018481073	-0.858250018481073	-0.872590482028772	-0.870999718963247	-0.717482408567841	-0.781195499306399	-0.856639711664052	-0.906388211835528	-0.932541415805927	-0.887406263544692	-0.805512904933292	-0.79248777010867	-0.964482587162795	-0.941518308014878	-0.954922089182827	-0.898216833885966	-0.96518543666477	-0.734482284949436	-0.77621924259855	-0.793290438907416	-0.709953063637711	-0.766264675839403	-0.866992231667142	-0.357191314617907	-0.838904806225337	-0.89682916221779	-0.950711049405667	0.119689141552214	0.0163370882333773	0.981633172092726	0.86989693847715	1	0.99905978174796	0.938041735419151	0.847649236184488	0.928525917654808	0.95557918244812	0.313635175339017	0.686322322696907	0.792468443028882	-0.155374938409856	0.811562235385065	0.926452782785625	0.879780389346143	0.980390380384832	0.905032054563208	0.914504259954697	0.947554283548338	0.0102386195469276
CYP9q2	-0.876050813057903	-0.876050813057903	-0.884188877137206	-0.870922050399272	-0.713083399992167	-0.798546160542645	-0.840657023139654	-0.913363065870388	-0.928302859110833	-0.884715123894921	-0.800540503191341	-0.805995345550413	-0.971591891639961	-0.948498469001292	-0.960960201972916	-0.887041197116479	-0.961082398666481	-0.753893158579769	-0.774884882612116	-0.779268576031433	-0.711057702110705	-0.74246976862132	-0.88749847038786	-0.317545713657821	-0.838954022641855	-0.904559453195677	-0.950025707290915	0.0882817404471816	0.00206476367257237	0.982291290060914	0.874005636401957	0.99905978174796	1	0.943303739279859	0.857357613961563	0.933830537119069	0.956574850913987	0.330960352604569	0.701107908125915	0.812325237745458	-0.150413436123078	0.801064749904765	0.933012467648819	0.884107434501609	0.983574314097689	0.914328590432367	0.912009366209556	0.950080645878422	0.0180758791149711
CYP450	-0.861233818725925	-0.861233818725925	-0.755889938693715	-0.850143281858796	-0.530827189338652	-0.871550498995329	-0.8640405481409	-0.98561552662005	-0.86192007198743	-0.873823957226982	-0.925708959988124	-0.882451085797301	-0.968576417209416	-0.907629883217919	-0.874761960145625	-0.86990845046052	-0.892198980658173	-0.895030509218834	-0.764640408587497	-0.848021214747867	-0.781831201254258	-0.590810309438242	-0.904320332903736	-0.173309200830923	-0.89322200693072	-0.921974301294229	-0.903200216732954	-0.0210563793384181	-0.0193743648147161	0.983120273358667	0.983127220020548	0.938041735419151	0.943303739279859	1	0.978269270291165	0.99618601434992	0.987343921907256	0.615399924759374	0.86606681722391	0.873146632527151	0.123609435199265	0.815040934141895	0.861210454718766	0.981411957037744	0.986594790135529	0.795012594374929	0.952481379944205	0.891155615745719	0.326019181043425
CYP6AS14	-0.834642803461203	-0.834642803461203	-0.649717758583014	-0.780161187501725	-0.38440725118257	-0.873797084636968	-0.803330832456985	-0.971582412521685	-0.762441084242376	-0.828026985558981	-0.933843668612423	-0.891236202454235	-0.922191116830971	-0.850588723563835	-0.782706302380339	-0.802770188942061	-0.792521372864332	-0.938195225132658	-0.716078151173631	-0.812035897451599	-0.795015519308223	-0.453803548149786	-0.887399361231692	-0.040350681860394	-0.856916953285385	-0.882646105401899	-0.830363188701909	-0.140621904797912	-0.0797554681712766	0.924490113690532	0.98902272249068	0.847649236184488	0.857357613961563	0.978269270291165	1	0.975050247678448	0.946511416454365	0.749654200567667	0.92358721613207	0.891333030374958	0.284782643279206	0.744602571616652	0.789942085355099	0.976984326428651	0.934351917070549	0.686694530777057	0.905837812126838	0.798437286332764	0.478980208799142
CYP4G11	-0.834714924858783	-0.834714924858783	-0.74817161071695	-0.84290844125088	-0.55628130998088	-0.897611429812435	-0.859255603128401	-0.995270442980324	-0.854264006038042	-0.831933703340554	-0.923054600735093	-0.891644684600226	-0.957588174341311	-0.877420029381149	-0.872855284236981	-0.856043359092437	-0.899442319294096	-0.913212493419136	-0.774335205804131	-0.866379159963124	-0.75218160989251	-0.559595317601175	-0.894729475790205	-0.150731439088313	-0.907218054651412	-0.937689349266025	-0.888627637628524	0.00487217000306684	0.0308927162078318	0.978522877502949	0.98200773174706	0.928525917654808	0.933830537119069	0.99618601434992	0.975050247678448	1	0.987483582111264	0.643247188055062	0.855790471428459	0.841665312220268	0.130780042801618	0.850771000415173	0.823803127785254	0.990895684199749	0.977393982543113	0.801318189282673	0.969247101635569	0.907848530569245	0.341504053633963
CYP306A1	-0.840058821790269	-0.840058821790269	-0.741503757097557	-0.811320268265959	-0.629454217500648	-0.870631560411634	-0.880768255440359	-0.981411871055568	-0.852387985074516	-0.872973277548508	-0.915137600314447	-0.89741326227356	-0.972745609670151	-0.905323882850558	-0.906310536074165	-0.923683772419684	-0.943652909169952	-0.860270064952877	-0.84244577195009	-0.892932330403062	-0.80463008461445	-0.670427679485889	-0.869007418354822	-0.264118703371491	-0.863548800924137	-0.950141502126408	-0.943190502613382	0.0190894428058693	-0.0273843427368996	0.984987824299541	0.95927162651969	0.95557918244812	0.956574850913987	0.987343921907256	0.946511416454365	0.987483582111264	1	0.550906101927031	0.77973039000218	0.818461039443997	0.121743274229554	0.857897882819421	0.850312600579321	0.967131215652177	0.98295931859564	0.812786473913032	0.964238915674091	0.915068549532479	0.23047685658448
CYP9q3	-0.384086579716754	-0.384086579716754	-0.135092680215571	-0.368809332330712	0.0661939143214902	-0.690401618412985	-0.414918263349505	-0.676101027505722	-0.265899538933652	-0.298866628720683	-0.688738011462997	-0.646701612722956	-0.465168720079935	-0.312457954783971	-0.268061493382814	-0.320905257366499	-0.302123899880097	-0.829753959850934	-0.364281424527202	-0.555246010335316	-0.452287675128146	0.168004183890381	-0.520904522594534	0.384515000134032	-0.591085090564561	-0.546802217901241	-0.308356457761927	-0.257408024930723	0.0357312158907549	0.478561759747345	0.716864704988751	0.313635175339017	0.330960352604569	0.615399924759374	0.749654200567667	0.643247188055062	0.550906101927031	1	0.788305045307638	0.539857189397819	0.63771197350074	0.483810793907617	0.210425647619573	0.717915925520897	0.481147138009656	0.195003334567044	0.585076759882226	0.36868951528326	0.851901120628393
ROS	-0.713331681814464	-0.713331681814464	-0.576305841384329	-0.797908152409927	-0.0781185777489682	-0.716044801390514	-0.698954514686075	-0.836226799537073	-0.709655741995178	-0.70487642622354	-0.851559029720243	-0.682897563802301	-0.758458339903328	-0.706164900965383	-0.569297326804692	-0.563364924011704	-0.556568821492598	-0.858571250039949	-0.394778554749954	-0.624583987819803	-0.59075332278412	-0.222438394780689	-0.803190232897094	0.111655902134839	-0.8445346579625	-0.66451310314489	-0.595600947146424	-0.10893899471298	0.043527638606172	0.794529419827424	0.911640745683453	0.686322322696907	0.701107908125915	0.86606681722391	0.92358721613207	0.855790471428459	0.77973039000218	0.788305045307638	1	0.849555478903732	0.217595498892012	0.577139785873604	0.679063176859952	0.879251055761444	0.807879871615244	0.525841229174737	0.770412593568764	0.630059040674979	0.671275708682602
MDA	-0.961885638493979	-0.961885638493979	-0.728976896780148	-0.689276960928669	-0.320241384084399	-0.768915654919988	-0.57900741860717	-0.828639598578299	-0.673805956168501	-0.854220388932877	-0.720244727353993	-0.822313404228116	-0.898852712718364	-0.920280711984248	-0.781864511686997	-0.686316099726985	-0.675453261874273	-0.827522795316845	-0.612498516818129	-0.51114456614651	-0.789843944184621	-0.412960583826758	-0.946408104978508	0.103989927222135	-0.65123215444643	-0.772814543946215	-0.803979859721922	-0.413790189227101	-0.370671377217559	0.821171263923866	0.836526294822398	0.792468443028882	0.812325237745458	0.873146632527151	0.891333030374958	0.841665312220268	0.818461039443997	0.539857189397819	0.849555478903732	1	0.149689037356996	0.437212031714457	0.899706028330849	0.797352350330388	0.864200000794825	0.701269125436801	0.687797642538427	0.68201100714736	0.250484392889623
PCO	-0.0209440210387576	-0.0209440210387576	0.490719238293121	0.324538656029389	0.310137661753499	-0.203880325693093	-0.0261492102864834	-0.177808910490962	0.35671796901025	-0.0748161314822273	-0.314815343360288	-0.35968846746932	-0.0478494790147276	0.033126917648786	0.150599779334406	-0.164751458351425	0.0927577233147357	-0.31617149153165	-0.292346831629353	-0.258337791240948	-0.487688576166351	0.176296451140829	0.00709155322192696	0.21261949941032	0.0986469092837249	-0.138804507274285	-0.053757505565418	-0.531357902352162	-0.471174772817983	-0.0300240623625655	0.234483465677627	-0.155374938409856	-0.150413436123078	0.123609435199265	0.284782643279206	0.130780042801618	0.121743274229554	0.63771197350074	0.217595498892012	0.149689037356996	1	-0.0127519944827451	-0.161768340506388	0.195410176409918	-0.0126846052815796	-0.36208824071275	0.0492667955485962	-0.209476703106356	0.559954925882384
T-AOC	-0.483517431880383	-0.483517431880383	-0.600825908653543	-0.761475998006067	-0.676998096243639	-0.75246375599619	-0.868678064713015	-0.853128829642082	-0.805550126037977	-0.569130074440628	-0.813264720085615	-0.683603856063811	-0.742637844716385	-0.597349543807495	-0.738676430704953	-0.768837246360796	-0.875820825206613	-0.70296279670322	-0.705019757280736	-0.932203607298741	-0.470592555939255	-0.568785834642429	-0.594308276036087	-0.372736160744795	-0.883785895345555	-0.825847604149189	-0.72517983231622	0.432335167909506	0.421229822039481	0.85059045521908	0.810525718165526	0.811562235385065	0.801064749904765	0.815040934141895	0.744602571616652	0.850771000415173	0.857897882819421	0.483810793907617	0.577139785873604	0.437212031714457	-0.0127519944827451	1	0.537097858365024	0.867901904137502	0.80722153219094	0.711507034036913	0.951821566060834	0.887604854343694	0.246613314376617
CAT	-0.944725935618752	-0.944725935618752	-0.863128004244036	-0.786134720767208	-0.557588432680575	-0.667173670136539	-0.700376433416583	-0.790211546677146	-0.834656090590749	-0.936361987186186	-0.684679428528352	-0.729748524878478	-0.931970043817963	-0.987551256251551	-0.89757301116299	-0.811943305640894	-0.825748693138981	-0.650969753301951	-0.667276010240739	-0.568774708023764	-0.751907132187726	-0.719981120066808	-0.891987306624834	-0.249435575246151	-0.672135996854002	-0.776338545032732	-0.910537422333988	-0.130451418222102	-0.255567448979394	0.888977081493329	0.777126441967175	0.926452782785625	0.933012467648819	0.861210454718766	0.789942085355099	0.823803127785254	0.850312600579321	0.210425647619573	0.679063176859952	0.899706028330849	-0.161768340506388	0.537097858365024	1	0.749124894806132	0.916542519845606	0.835057436410955	0.73015461152959	0.795768751710562	-0.0676437004611182
GSH	-0.76459595154679	-0.76459595154679	-0.675261767363904	-0.830880205701343	-0.483838247774099	-0.883022838609425	-0.868943739655088	-0.988105893365019	-0.825698566336004	-0.783987882785393	-0.94866919643665	-0.865651405416731	-0.911329582085444	-0.810782316178734	-0.804396519706671	-0.822104640731063	-0.854448977318869	-0.920108611876251	-0.732042236244704	-0.889895116049562	-0.71881296093759	-0.497968212078768	-0.845606607011376	-0.134339454657598	-0.926000809600546	-0.906771527977874	-0.830122225439738	0.0443093275642633	0.0976014133282732	0.952185386574662	0.990507570473552	0.879780389346143	0.884107434501609	0.981411957037744	0.976984326428651	0.990895684199749	0.967131215652177	0.717915925520897	0.879251055761444	0.797352350330388	0.195410176409918	0.867901904137502	0.749124894806132	1	0.945165347638389	0.731597797473936	0.972628366293631	0.871090567676247	0.451775484354592
SOD	-0.883264520348757	-0.883264520348757	-0.828868006937233	-0.880039855036215	-0.60645915615459	-0.834420591479682	-0.868720935673686	-0.958986152172897	-0.911204704779	-0.902415240072858	-0.880997017916048	-0.846771867079538	-0.98232944333675	-0.94502445946374	-0.921722984261471	-0.888779663700622	-0.929234728707794	-0.831537431893661	-0.765102586808855	-0.819045955854375	-0.760656735078536	-0.676853192218232	-0.908525354946897	-0.252228956761382	-0.880030328978006	-0.914245503831991	-0.935520428920261	0.0314072870031235	-0.0146576436613984	0.996478678908186	0.945394022065558	0.980390380384832	0.983574314097689	0.986594790135529	0.934351917070549	0.977393982543113	0.98295931859564	0.481147138009656	0.807879871615244	0.864200000794825	-0.0126846052815796	0.80722153219094	0.916542519845606	0.945165347638389	1	0.856178308585371	0.940260350003735	0.922982436654252	0.188222246966988
GPX	-0.830365924823491	-0.830365924823491	-0.964229615937496	-0.771094637789829	-0.839797493419332	-0.809072016782803	-0.594644274569525	-0.799226782871249	-0.83604368456778	-0.656391901457859	-0.535779883917062	-0.739001972291226	-0.871331662392834	-0.837864444279663	-0.961406082828859	-0.6781728642475	-0.899967945202947	-0.696582888732001	-0.697028461080309	-0.565639232059862	-0.474419519308108	-0.557066950261713	-0.873445530187695	-0.0956654532898673	-0.723026193605913	-0.864638735713264	-0.832061006961048	0.0511310250752909	0.069182315031142	0.852657754474769	0.681711787451865	0.905032054563208	0.914328590432367	0.795012594374929	0.686694530777057	0.801318189282673	0.812786473913032	0.195003334567044	0.525841229174737	0.701269125436801	-0.36208824071275	0.711507034036913	0.835057436410955	0.731597797473936	0.856178308585371	1	0.786397210726125	0.952695291351947	-0.194382347659841
Vg	-0.699890212636389	-0.699890212636389	-0.714078464599794	-0.857953457412261	-0.616947027009814	-0.847590627010204	-0.911509483456912	-0.963508210116517	-0.881726657322817	-0.752378143725519	-0.914992194745259	-0.810978246993214	-0.892417390247207	-0.783740986206185	-0.837442467303242	-0.848066467711431	-0.91869582268997	-0.83969208853468	-0.751186979706382	-0.929758020307571	-0.64293030112395	-0.595571382215612	-0.785854969946238	-0.278902711173816	-0.943577595012609	-0.908291851164723	-0.842475717623331	0.227329960665485	0.230435843972012	0.961689686022742	0.944104350230221	0.914504259954697	0.912009366209556	0.952481379944205	0.905837812126838	0.969247101635569	0.964238915674091	0.585076759882226	0.770412593568764	0.687797642538427	0.0492667955485962	0.951821566060834	0.73015461152959	0.972628366293631	0.940260350003735	0.786397210726125	1	0.930920114853773	0.319531842583312
Trx	-0.773976996187099	-0.773976996187099	-0.887199892816648	-0.842100364941026	-0.81053169004798	-0.862773814669758	-0.773803332733296	-0.906244271175004	-0.897176239151966	-0.700531406514348	-0.726034529219524	-0.794576492695418	-0.905632502333827	-0.824597647013501	-0.947032355368079	-0.785173396069521	-0.961974088123334	-0.780809237682714	-0.760783896882244	-0.777274121847948	-0.543180381439063	-0.605515365057154	-0.847209882044984	-0.208879955829074	-0.86338603229971	-0.926951242070823	-0.866146357650271	0.187825756947547	0.1984284218135	0.936436167324625	0.820072690214674	0.947554283548338	0.950080645878422	0.891155615745719	0.798437286332764	0.907848530569245	0.915068549532479	0.36868951528326	0.630059040674979	0.68201100714736	-0.209476703106356	0.887604854343694	0.795768751710562	0.871090567676247	0.922982436654252	0.952695291351947	0.930920114853773	1	0.0158459822898113
Tpx	-0.00803263127217809	-0.00803263127217809	0.164139476346313	-0.268958680172894	0.492634579531399	-0.253093056277157	-0.316923651214158	-0.342622005732022	-0.113082730731885	-0.0961818828192358	-0.537054167337387	-0.198928853655351	-0.103798945407096	0.0108336649561405	0.14921614087075	-0.0382621703097354	0.0644909807873846	-0.476750922591753	0.0872984562267952	-0.345709104048927	-0.15273502087257	0.315400626204817	-0.14958089188528	0.266439908851413	-0.450274064916778	-0.111507059513732	0.0635369670752087	-0.0133574751722642	0.239009142238008	0.198394332606485	0.48506171989287	0.0102386195469276	0.0180758791149711	0.326019181043425	0.478980208799142	0.341504053633963	0.23047685658448	0.851901120628393	0.671275708682602	0.250484392889623	0.559954925882384	0.246613314376617	-0.0676437004611182	0.451775484354592	0.188222246966988	-0.194382347659841	0.319531842583312	0.0158459822898113	1
GST	0.00130798068313088	0.00130798068313088	0.461972245386398	0.514020203714634	0.0393098454828788	-0.235896592765312	0.169702037372076	-0.0902894817541265	0.484479203224865	0.0782879241274368	-0.0841963162091372	-0.382736012438066	-0.001518666877288	0.0902945484933571	0.0767267512023767	-0.112889688786593	0.0513015180134697	-0.235421285897729	-0.411663613386326	-0.152160099674942	-0.40805193311275	0.184963767049363	0.0477628646903897	0.270430201890328	0.284494879897818	-0.179270268608143	-0.0611483269919673	-0.602638553717744	-0.547234580586968	-0.131711511579529	0.0459562778060283	-0.199797405583977	-0.193211546299129	-0.00610371426817637	0.114062128717302	0.0163908336901338	0.0400178389953892	0.434641806642644	-0.0675723935202593	0.015873977695225	0.896851445291685	-0.049571618831247	-0.231173823485879	0.0489831806524306	-0.113851176140345	-0.264932372527191	-0.0481797586331303	-0.18092812422317	0.209456433781748
[truncated: 1 more columns]
